# Supplementary material for: Pain Relief after Stereotactic Radiotherapy of Pancreatic Adenocarcinoma: An Updated Systematic Review
Source: Curr Oncol. 2022 Apr 11;29(4):2616–29. doi: 10.3390/curroncol29040214 (PMC9032429; doi:10.3390/curroncol29040214)
Supplement: Supplementary file 1 [file curroncol-29-00214-s001.zip]

Archive with 1 entries (1 files):
- curroncol-1575127-supplementary.pdf
